# Supplementary material for: Variation in Psychiatric Hospitalisations: A Multiple-Membership Multiple-Classification Analysis
Source: Int J Environ Res Public Health. 2024 Jul 25;21(8):973. doi: 10.3390/ijerph21080973 (PMC11353323; doi:10.3390/ijerph21080973)
Supplement: Supplementary file 1 [file ijerph-21-00973-s001.zip]

Archive with 1 entries (1 files):
- ijerph-3072647-supplementary.pdf
